# Supplementary material for: Investigation of Water Interaction with Polymer Matrices by Near-Infrared (NIR) Spectroscopy
Source: Molecules. 2022 Sep 10;27(18):5882. doi: 10.3390/molecules27185882 (PMC9504856; doi:10.3390/molecules27185882)
Supplement: Supplementary file 1 [file molecules-27-05882-s001.zip]

Archive with 1 entries (1 files):
- molecules-1887176-supplementary.pdf
